# Supplementary material for: Comparison of SARS-CoV-2- and HCoV-Specific T Cell Response Using IFN-γ ELISpot
Source: Diagnostics (Basel). 2021 Aug 10;11(8):1439. doi: 10.3390/diagnostics11081439 (PMC8394367; doi:10.3390/diagnostics11081439)
Supplement: Supplementary file 1 [file diagnostics-11-01439-s001.zip]

Archive with 1 entries (1 files):
- diagnostics-1304805-supplementary.pdf
